# Supplementary material for: Simulation of Organic Liquid Product Deoxygenation through Multistage Countercurrent Absorber/Stripping Using CO2 as Solvent with Aspen-HYSYS: Process Modeling and Simulation
Source: Molecules. 2022 Mar 29;27(7):2211. doi: 10.3390/molecules27072211 (PMC9000492; doi:10.3390/molecules27072211)
Supplement: Supplementary file 1 [file molecules-27-02211-s001.zip]

Archive with 1 entries (1 files):
- molecules-1558224-supplementary.pdf
